# Supplementary material for: Radiofrequency Ablation versus Surgical Resection in Elderly Hepatocellular Carcinoma: A Systematic Review and Meta-Analysis
Source: Curr Oncol. 2024 Jan 6;31(1):324–34. doi: 10.3390/curroncol31010021 (PMC10813859; doi:10.3390/curroncol31010021)
Supplement: Supplementary file 1 [file curroncol-31-00021-s001.zip]

Archive with 1 entries (1 files):
- curroncol-2771970-SI.pdf
